# Supplementary material for: Radiomics-Based Prediction of TERT Promotor Mutations in Intracranial High-Grade Meningiomas
Source: Cancers (Basel). 2023 Sep 4;15(17):4415. doi: 10.3390/cancers15174415 (PMC10486806; doi:10.3390/cancers15174415)
Supplement: Supplementary file 1 [file cancers-15-04415-s001.zip]

Archive with 1 entries (1 files):
- cancers-2553204-supplementary.pdf
